# Supplementary material for: The retinal ipRGC-preoptic circuit mediates the acute effect of light on sleep
Source: Nat Commun. 2021 Aug 25;12:5115. doi: 10.1038/s41467-021-25378-w (PMC8387462; doi:10.1038/s41467-021-25378-w)
Supplement: Supplementary file 4 — Source Data [file 41467_2021_25378_MOESM4_ESM.xlsx]

## Sheet: Fig. 1j
	NS									CNO
	#8076	#8077	#8079	#3728	#3730	#3731	#3733	#3738		#8076	#8077	#8079	#3728	#3730	#3731	#3733	#3738
12.5	5.5	22.1667	26.3333	20.1667	27.3333	15	8.83333	23.5		3.33333	1.33333	14	21.6667	14.8333	22.6667	7.66667	26.5
13.5	1	0	10.6667	21.5	0	24.3333	20.5	0		21	0	23.6667	21.5	2.33333	25.3333	27.1667	10.5
14.5	12.6667	16	17.6667	20.1667	18.5	21.8333	10.6667	15.1667		19.1667	31.8333	22.3333	26	30.8333	28.8333	14.8333	26.1667
15.5	18.3333	24.8333	2.66667	24.1667	24.5	24.5	17	22.6667		34.3333	34.6667	23.1667	22.8333	30.3333	39.5	38	33.6667
16.5	11.5	21.5	12.5	24.5	30.1667	27.6667	32	23.5		0.833333	27.5	33.1667	50	36.8333	22	39	30.8333
17.5	0	6.83333	30.5	11.1667	32.5	34	31.1667	35.5		33.6667	0	25.1667	42.8333	19.6667	26.6667	3.16667	35.3333
18.5	38.1667	0	23.6667	12.1667	4.66667	28	14	30		18.8333	31.8333	17	0.666667	17.5	44.5	34.8333	20
19.5	38.6667	20.6667	7.16667	50.6667	31.8333	23.1667	16.3333	30		16.3333	34.6667	31	18.3333	42.6667	34.1667	32	22.6667
20.5	19.5	32.5	34.3333	28.8333	45.6667	34.5	33.6667	29.5		16	18.5	29.1667	39.6667	42.5	27.8333	7.66667	33.1667
21.5	16.3333	24	26.5	46.3333	34.3333	9	21.8333	30.3333		18	24.6667	9.16667	36.5	11	23.5	17.3333	28.8333
22.5	4.16667	8.5	11.3333	24.6667	7	12.8333	0	2.16667		17.5	17.8333	12.8333	26.8333	13	18.3333	6.33333	42
23.5	0	0	7.5	20.1667	8	7.16667	18.1667	26.3333		4.33333	12.6667	5.33333	20.1667	0	20.6667	18	26.6667
0.5	0	11.1667	10.5	37.5	31	39.1667	47	0		0	32	17.5	6.66667	7.16667	28.1667	14.3333	36.6667
1.5	40.3333	42.3333	49.1667	26	50.6667	24.1667	32.5	41.3333		17.5	26.6667	36.8333	51.8333	52	42	47.6667	31
2.5	38.8333	42.1667	28	47.1667	44.3333	35.6667	28.5	46		47.6667	35.5	14.5	38.1667	46.6667	38.8333	42.3333	4.5
3.5	46.8333	40.1667	45.6667	20.5	44.5	37.3333	32.3333	33.3333		47.8333	51.5	42.5	32.8333	17.6667	28.6667	39	44.5
4.5	20.3333	26.8333	36.5	37.8333	44	44.1667	41	32.1667		21.3333	46.6667	15.6667	48.1667	45.3333	35.6667	41.5	51.3333
5.5	38	34.5	32.5	37.1667	8.5	40.5	33.3333	47.8333		48.6667	26.8333	40.8333	36.5	38	49.5	45	15
6.5	41.8333	38.8333	44.6667	29.6667	49.3333	31	42.3333	31.8333		17.8333	33.5	31	12	29.3333	32.6667	45.6667	48.6667
7.5	14.5	39	34.8333	43.1667	38.5	33	13.1667	47.1667		47.3333	46.3333	44.3333	50.5	48.8333	47.6667	15.6667	27
8.5	48.3333	36.5	27	38	33.8333	20.5	38.3333	24.5		28.8333	41.6667	49.3333	37.5	31.3333	13.8333	47.1667	43.3333
9.5	15.1667	26.5	34.6667	33.6667	37	45	37.5	49.1667		32	21.1667	35.3333	20	8.16667	48	23.3333	34.1667
10.5	37	26.3333	24.8333	26.6667	25.5	36	20.1667	17		29	42.6667	37.8333	44.8333	46.5	22.1667	34.5	28.1667
11.5	29	39	33	29.6667	30.3333	27.3333	37.5	45.3333		28.3333	29	19.5	36	33.6667	47.6667	36.3333	35.8333

## Sheet: Fig. 1k
	NS	CNO
#8076	31	53.5
#8077	40.8333	66.5
#8079	20.3333	45.5
#3728	44.3333	48.8333
#3730	43	61.1667
#3731	46.3333	68.3333
#3733	27.6667	52.8333
#3738	37.8333	59.8333

## Sheet: Fig. 1l
	NS									CNO
	#8076	#8077	#8079	#3728	#3730	#3731	#3733	#3738		#8076	#8077	#8079	#3728	#3730	#3731	#3733	#3738
12.5	0	0	2.33333	3.33333	0	0	0.5	0		0	0	0.666667	1	0	0	1	1.33333
13.5	0	0	0	0	0	2.66667	0	0		2	0	0.833333	2.83333	0	1.83333	1.66667	0
14.5	0.333333	0.666667	2	0	1	2.33333	2.33333	0		0	1.83333	2.5	0	1.66667	0	0	0
15.5	2.83333	3.33333	0	2.16667	3	1.66667	0	1		1.66667	3.5	1.66667	2.33333	2.33333	3.66667	1.66667	1.33333
16.5	0	1.5	1.16667	2.33333	3.66667	2	0.833333	1.66667		0	1.66667	0.5	3.33333	5.33333	0.5	3.16667	0.5
17.5	0	0.833333	3.83333	0.833333	1.83333	3	1.5	3.66667		4	0	2.33333	2	2.5	3.5	0	0.833333
18.5	5.5	0	4.33333	1.33333	0	4	0	3.5		5.16667	4.5	2	0	1	4.83333	4.16667	0
19.5	4.83333	4.66667	0	4.83333	6	1.66667	1	1.66667		1.5	2.83333	6.33333	2.33333	5.16667	5.66667	2.66667	0
20.5	3	4.66667	6.66667	2.16667	4.83333	3.66667	5.33333	4.83333		3.5	3	5.5	3.83333	4	2.66667	0	5
21.5	0.833333	3.66667	2.16667	8.33333	4.16667	0	2	0.333333		3	2.83333	0	4	2.5	2	2.83333	3.33333
22.5	0	1.5	0	0	0	0	0	1.83333		1	3.5	0.333333	2	1.66667	1.83333	0	4.66667
23.5	0	0	1.16667	1.5	1	0	2.16667	3.16667		0	0	0	1.5	0	1	2	0.5
0.5	0	0.833333	1.66667	0.5	3.33333	3.83333	3.5	0		0	2.83333	3.83333	0	0	1.83333	0	4.66667
1.5	7.83333	6.16667	5.5	1	5.66667	2.16667	4.16667	2.16667		1	5.33333	3.5	4.5	5	4.33333	6.33333	2.83333
2.5	5	9.16667	3.33333	4.83333	6.66667	4	3	7.66667		9.5	3.66667	0.666667	4.16667	6	5.83333	4.16667	0
3.5	7.66667	8	5.33333	4	3.16667	5.83333	2.83333	1.5		9.33333	5.66667	7.5	1.83333	0.833333	3.33333	5.5	3
4.5	7	2.5	5.16667	3	5.33333	5.66667	7.83333	1.83333		3.16667	8	2.66667	6.5	5.16667	3.66667	5	4.5
5.5	7.33333	8.5	4.5	6.5	1.83333	6.33333	3.5	4.83333		9	3.33333	6.33333	2.5	2	5.16667	2.66667	2.33333
6.5	5.5	4	9	2.83333	5.83333	3.16667	5.33333	7		4	2.66667	2.33333	3	4.5	1	3.66667	5.83333
7.5	0.833333	7.5	2.33333	3	7	0.833333	1	5.16667		7.66667	9	6.33333	4.83333	5.5	6.33333	2.5	2.33333
8.5	7	9.16667	3.66667	5.33333	2.83333	2.83333	4.83333	1.83333		4	4.33333	6.5	3.5	6	0	6.5	1.16667
9.5	4.16667	3.16667	5.33333	4.83333	4.83333	4.66667	4	4.66667		6.83333	1.33333	6	4.83333	0	6.5	2.16667	7.16667
10.5	7.33333	5	4.83333	1.66667	3.33333	8.33333	4.83333	1.16667		3.5	5.33333	5.16667	7.5	5.66667	2.66667	5.66667	1.16667
11.5	3.16667	7.16667	6.16667	0.5	2	4.5	2	6		2.33333	3	1.16667	3	5	5.5	4.16667	6

## Sheet: Fig. 1m
	NS	CNO
#8076	3.16667	1.66667
#8077	4	5.33333
#8079	2	0
#3728	2.16667	2.33333
#3730	4	4
#3731	4	3.66667
#3733	2.33333	1.66667
#3738	1	1.33333

## Sheet: Fig. 2d
	NS						CNO
	#3755	#3758	#3702	#3726	#3727		#3755	#3758	#3702	#3726	#3727
12.5	5.66667	18.8333	15	11.5	19.6667		9.5	19	13	19.6667	14.6667
13.5	0	3.5	22.5	20.3333	14.5		1.66667	14	22.3333	13.6667	16.1667
14.5	13	10.1667	11.3333	4.66667	18.5		23.8333	17.8333	29	18.3333	14.1667
15.5	15.3333	22.3333	18	23.5	24.5		32.6667	27.3333	38.1667	38.1667	50.6667
16.5	5.16667	17.6667	27.1667	38	23.8333		21.6667	27.6667	28.3333	32.8333	36.6667
17.5	35.6667	13.1667	15.5	25.6667	18		39.8333	37.8333	31.1667	31	29.1667
18.5	5	28.5	18.8333	20.3333	12.5		20.8333	26.5	31.6667	37	24.5
19.5	22.5	18.3333	26.1667	36.8333	30.1667		21.5	17.5	35.1667	35.6667	21.8333
20.5	30	21.6667	22.5	28.6667	30.5		32	16.6667	8.83333	35.6667	40.1667
21.5	31.1667	31.8333	36.1667	26.6667	23.3333		37.3333	30	19.6667	17.5	29.1667
22.5	22.5	8	29.5	21.8333	12.3333		27.6667	32	19.1667	37.8333	13.5
23.5	7.66667	31.5	5.33333	22.5	14.6667		32.5	17.1667	9.66667	35.6667	16.8333
0.5	29.6667	21.1667	43.5	18	48.3333		12	45.6667	21.5	38.6667	41.1667
1.5	46.5	47.3333	24.5	45.6667	42		49.5	27.3333	18	23.1667	29.3333
2.5	31.8333	37.5	44.3333	7	13.1667		27.1667	48.3333	41.6667	43.8333	28.6667
3.5	27.8333	17.5	39.6667	27	46.5		41.1667	16.6667	43.3333	44.6667	24.8333
4.5	50	46	49.3333	45	36.1667		31.5	37.3333	39.8333	34.8333	48
5.5	20.8333	44.5	38	32.1667	34.3333		43.5	39.8333	34.5	38.1667	39.1667
6.5	47.6667	23.1667	43.8333	38.5	50.1667		47.8333	36.8333	49.5	47.3333	47.5
7.5	48.3333	49.3333	48.6667	37.6667	35.1667		35.8333	36.3333	42.8333	33.1667	42.5
8.5	37.5	26.6667	30.5	36.6667	47.8333		26.8333	33.5	46.1667	50.6667	20.1667
9.5	31.6667	44.3333	43.8333	42.1667	20.3333		42.6667	48.6667	22.8333	22.8333	43.6667
10.5	27.3333	39	30.3333	29.1667	32		30.1667	23.5	45	41.1667	36.6667
11.5	36.5	26.6667	35	34	41.5		37.8333	38.1667	33.8333	39.8333	29

## Sheet: Fig. 2e
	NS	CNO
#3755	74.1667	138.833
#3758	91.8333	137.167
#3702	90.8333	158.333
#3726	112.167	157.333
#3727	97.3333	155.167

## Sheet: Fig. 2f
	NS						CNO
	#3755	#3758	#3702	#3726	#3727		#3755	#3758	#3702	#3726	#3727
12.5	2.5	0	0.333333	1.33333	3.66667		0.666667	1	1.83333	2	4.5
13.5	0	0	2.5	0	0.833333		0	0.666667	1	0	0
14.5	0	0	0.666667	0	2.33333		0	0	0	0	0
15.5	0	2.33333	0.833333	0	4.5		2.16667	0.333333	0.5	0	0.666667
16.5	0	0.833333	2.83333	1.83333	2.5		2.33333	0.5	0	0	2.83333
17.5	2.5	0	1.66667	0	0.666667		2.16667	2.66667	0.166667	1.66667	2.66667
18.5	0	2.83333	1	2.5	3		1.33333	1.33333	0.333333	0	2.5
19.5	0	0.666667	3.5	1.5	4.16667		0.666667	0.333333	0.333333	1	1.66667
20.5	4.33333	3.83333	1.66667	1.33333	2.66667		5.16667	0.833333	0.333333	0.5	3
21.5	5.33333	2	2.66667	4.33333	4.16667		5	1.33333	1	0.666667	3.5
22.5	2	0	2.83333	0.666667	0		2.33333	3.83333	2.66667	0	0
23.5	0	3.33333	2	1.16667	2.16667		1.5	0.833333	2	2.5	0.666667
0.5	1.5	1.5	5.66667	0	4.83333		2	9.5	5.33333	5.33333	4
1.5	5.33333	7	2.66667	7	7		6	5.16667	2	2.66667	1.83333
2.5	8	4.83333	3.16667	1.16667	0.833333		5.33333	8.33333	3.16667	5.5	5
3.5	2.33333	5.5	6.33333	0.666667	5.5		6.66667	5	6.83333	5.5	1.5
4.5	6	5.83333	8.16667	9	5.16667		5.33333	2.83333	5	8.16667	7.16667
5.5	4.83333	10.6667	5.83333	1.83333	5.5		6.5	2.83333	3.33333	2.83333	6.66667
6.5	7.66667	6.16667	5.5	5.83333	5.16667		8.83333	3.33333	7.66667	8.66667	6.33333
7.5	7.5	7	8.66667	4.83333	6.5		3	10.6667	4	2.66667	6.66667
8.5	8.66667	2.33333	4	6.66667	7.5		7.83333	5	9.66667	6.66667	3.33333
9.5	6.5	7.83333	8.83333	7.5	4.83333		5.83333	9.66667	1.83333	4.66667	7.83333
10.5	5.5	7.16667	4.83333	3.66667	4.83333		6.33333	2.66667	4.16667	5.83333	8.66667
11.5	5.83333	3.16667	4.33333	7.5	6.33333		9	5.66667	6	4.5	1.66667

## Sheet: Fig. 2g
	NS	CNO
#3755	2.5	8
#3758	6	4.83333
#3702	7	0
#3726	4.33333	13
#3727	1.66667	8.66667

## Sheet: Fig. 3c
		NS+Dark						NS+Light pulse							CNO+Light pulse
	#3785	#3786	#3788	#3793	#3789	#3794		#3785	#3786	#3788	#3793	#3789	#3794		#3785	#3786	#3788	#3793	#3789	#3794
14.5	21	29.3333	29.1667	37.5	13.6667	23.5		41.6667	43.1667	39.3333	49.1667	44.6667	30.6667		32.5	37.6667	27.3333	42.6667	45.5	23.1667
15.5	20.6667	28.8333	25.3333	19.1667	22.8333	22.8333		47.6667	40.8333	43.1667	35.6667	31.3333	26		33.3333	31.5	33.6667	32.6667	25.1667	0
16.5	38.1667	9.5	37.5	18.1667	22.6667	2.33333		33.6667	33.3333	30.3333	40.5	29.1667	21.3333		31.1667	40.1667	39.5	27	24.3333	10.5

## Sheet: Fig. 3d
	NS+Dark	NS+Light pulse	CNO+Light pulse
#3785	79.8333	123	97
#3786	67.6667	117.333	109.333
#3788	92	112.833	100.5
#3793	74.8333	125.333	102.333
#3789	59.1667	105.167	95
#3794	48.6667	78	33.6667

[truncated: 16 more sheets: Fig. 3e, Fig. 3f, Fig. 3g, Fig. 3h, Fig. 4k, Supplementary Fig. 4d, Supplementary Fig. 4e, Supplementary Fig. 5, Supplementary Fig. 7c, Supplementary Fig. 7d, Supplementary Fig. 9c, Supplementary Fig. 9d, Supplementary Fig. 9e, Supplementary Fig. 9f, Supplementary Fig. 9g, Supplementary Fig. 9h]
